# Supplementary material for: Catalytic Hydrodechlorination of 4-Chlorophenol by Palladium-Based Catalyst Supported on Alumina and Graphene Materials
Source: Nanomaterials (Basel). 2023 May 6;13(9):1564. doi: 10.3390/nano13091564 (PMC10181078; doi:10.3390/nano13091564)
Supplement: Supplementary file 1 [file nanomaterials-13-01564-s001.zip]

Archive with 1 entries (1 files):
- nanomaterials-2366347-supplementary.pdf
